# Supplementary material for: Unravelling superstructure and electronic ordering in LiNiO2 bulk single crystals grown by optical floating zone technique
Source: Acta Crystallogr B Struct Sci Cryst Eng Mater. 2026 Mar 5;82(Pt 2):154–8. doi: 10.1107/S2052520626001009 (PMC13058902; doi:10.1107/S2052520626001009)
Supplement: Supplementary file 5 [file b-82-00154-Isup5.hkl]

#=======================================================================
data_global
#=======================================================================

_audit_creation_method                   'Jana2006 Version : 19/07/2016'


# 1. PROCESSING SUMMARY (IUCr Office Use Only)

_journal_date_recd_electronic            ?
_journal_date_to_coeditor                ?
_journal_date_from_coeditor              ?
_journal_date_accepted                   ?
_journal_date_printers_first             ?
_journal_date_printers_final             ?
_journal_date_proofs_out                 ?
_journal_date_proofs_in                  ?
_journal_coeditor_name                   ?
_journal_coeditor_code                   ?
_journal_coeditor_notes
; ?
;
_journal_techeditor_code                 ?
_journal_paper_category                  ?
_journal_techeditor_notes
; ?
;
_journal_coden_ASTM                      ?
_journal_name_full                       'Acta Crystallographica Section C'
_journal_year                            ?
_journal_volume                          ?
_journal_issue                           ?
_journal_page_first                      ?
_journal_page_last                       ?
_journal_suppl_publ_number               ?
_journal_suppl_publ_pages                ?

#=======================================================================

# 2. SUBMISSION DETAILS

_publ_contact_author_name                ?
_publ_contact_author_address
; ?
;
_publ_contact_author_email               ?
_publ_contact_author_fax                 ?
_publ_contact_author_phone               ?

_publ_requested_journal                  'Acta Crystallographica Section C'
_publ_requested_category                 ?

_publ_contact_letter
; ?
;

#=======================================================================

# 3. TITLE AND AUTHOR LIST

_publ_section_title
; ?
;
_publ_section_title_footnote
; ?
;
loop_
 _publ_author_name
 _publ_author_footnote
 _publ_author_address
; ?      # name
;
; ?      # footnote
;
; ?      # address
;

#=======================================================================

# 4. TEXT

_publ_section_synopsis
; ?
;
_publ_section_abstract
; ?
;
_publ_section_comment
; ?
;
_publ_section_introduction
; ?
;
_publ_section_experimental
; ?
;
_publ_section_exptl_prep
; ?
;
_publ_section_exptl_refinement
; ?
;
_publ_section_exptl_solution
; ?
;
_publ_section_discussion
; ?
;
_publ_section_acknowledgements
; ?
;
_publ_section_references
;
Petricek, V., Dusek, M. & Palatinus L. (2014). Z. Kristallogr. 229(5), 345-352.

Palatinus L. & Chapuis G. (2007). J. Appl. Cryst. 40, 786-790.

# enable this reference if Diamond ver. 2 was used for visualization
#Brandenburg, K. (1999). DIAMOND. Version. 2.1c.
#Crystal Impact GbR, Bonn, Germany.

# enable this reference if Diamond ver. 3 was used for visualization
#Brandenburg, K. & Putz, H. (2005). DIAMOND Version 3.
#Crystal Impact GbR, Postfach 1251, D-53002 Bonn, Germany.

# enable this reference if SIR97 was used for solving of the structure
#Altomare, A., Burla, M. C., Camalli, M., Cascarano, G., Giacovazzo, C.,
#Guagliardi, A., Moliterni, A. G. G., Polidori, G., Spagna, R. (1997).
#SIR97. A Package for Crystal Structure Solution by Direct Methods
#and Refinement, Bari, Rome, Italy.

# use this reference if SIR2002 was used for solving of the structure
#Burla, M.C., Camalli, M., Carrozzini, B., Cascarano, G., Giacovazzo, C.,
#Polidori, G., Spagna, R.
#SIR2002: the program, J. Appl. Cryst, (2003). 36, 1103


# use this reference if SIR2011 was used for solving of the structure
#Burla, M.C., Caliandro, R., Camalli, M., Carrozzini, B., Cascarano,
#G.L., Giacovazzo, C., Mallamo. M., Mazzone, A., Polidori, G., Spagna, R.
#SIR2011: a new package for crystal structure determination and refinement,
#J.Appl.Cryst. (2012) 45, 357-361

# enable this reference if bond valences were calculated
#Brown, I. D. (1996). J. Appl. Cryst. 29, 479-480.

# enable this reference if Xshape wase used for crystal shape refinement
#Stoe & Cie (1998). X-SHAPE. Stoe & Cie, Darmstadt, Germany.


# enable this reference if Flack coefficient was refined
#Flack, H. D. (1983). Acta Cryst. A39, 876-881.
;
_publ_section_figure_captions
; ?
;
_publ_section_table_legends
; ?
;

#=======================================================================
data_I
#=======================================================================

# 5. CHEMICAL DATA

_chemical_name_systematic
; ?
;
_chemical_name_common                    ?
_chemical_formula_moiety                 ?
_chemical_formula_structural             ?
_chemical_formula_analytical             ?
_chemical_formula_iupac                  ?
_chemical_formula_sum                    'Li1 Ni1 O1'
_chemical_formula_weight                 81.6
_chemical_melting_point                  ?
_chemical_compound_source                ?
_chemical_absolute_configuration         .

#=======================================================================

# 6. CRYSTAL DATA

_symmetry_cell_setting                   trigonal
_symmetry_space_group_name_H-M           'R -3 m'
_symmetry_space_group_name_Hall          '-R 3;-2"'
_symmetry_Int_Tables_number              166

loop_
 _space_group_symop_id
 _space_group_symop_operation_xyz
 1   x,y,z
 2   -y,x-y,z
 3   -x+y,-x,z
 4   y,x,-z
 5   x-y,-y,-z
 6   -x,-x+y,-z
 7   -x,-y,-z
 8   y,-x+y,-z
 9   x-y,x,-z
 10  -y,-x,z
 11  -x+y,y,z
 12  x,x-y,z
 13  x+2/3,y+1/3,z+1/3
 14  -y+2/3,x-y+1/3,z+1/3
 15  -x+y+2/3,-x+1/3,z+1/3
 16  y+2/3,x+1/3,-z+1/3
 17  x-y+2/3,-y+1/3,-z+1/3
 18  -x+2/3,-x+y+1/3,-z+1/3
 19  -x+2/3,-y+1/3,-z+1/3
 20  y+2/3,-x+y+1/3,-z+1/3
 21  x-y+2/3,x+1/3,-z+1/3
 22  -y+2/3,-x+1/3,z+1/3
 23  -x+y+2/3,y+1/3,z+1/3
 24  x+2/3,x-y+1/3,z+1/3
 25  x+1/3,y+2/3,z+2/3
 26  -y+1/3,x-y+2/3,z+2/3
 27  -x+y+1/3,-x+2/3,z+2/3
 28  y+1/3,x+2/3,-z+2/3
 29  x-y+1/3,-y+2/3,-z+2/3
 30  -x+1/3,-x+y+2/3,-z+2/3
 31  -x+1/3,-y+2/3,-z+2/3
 32  y+1/3,-x+y+2/3,-z+2/3
 33  x-y+1/3,x+2/3,-z+2/3
 34  -y+1/3,-x+2/3,z+2/3
 35  -x+y+1/3,y+2/3,z+2/3
 36  x+1/3,x-y+2/3,z+2/3

_cell_length_a                           5.8248
_cell_length_b                           5.8248
_cell_length_c                           14.2703
_cell_angle_alpha                        90
_cell_angle_beta                         90
_cell_angle_gamma                        120
_cell_volume                             419.3009

loop_
 _twin_individual_id
 _twin_individual_mass_fraction_refined
 _twin_individual_twin_matrix_11
 _twin_individual_twin_matrix_12
 _twin_individual_twin_matrix_13
 _twin_individual_twin_matrix_21
 _twin_individual_twin_matrix_22
 _twin_individual_twin_matrix_23
 _twin_individual_twin_matrix_31
 _twin_individual_twin_matrix_32
 _twin_individual_twin_matrix_33
 ? ? ? ? ? ? ? ? ? ? ?

_cell_formula_units_Z                    1

_cell_measurement_reflns_used            1075
_cell_measurement_theta_min              4.24
_cell_measurement_theta_max              63.53
_cell_measurement_temperature            296.03(14)
_cell_special_details
; ?
;

_exptl_crystal_density_diffrn            0.3233
_exptl_crystal_density_meas              ?
_exptl_crystal_density_method            ?
_exptl_crystal_F_000                     687

_exptl_absorpt_coefficient_mu            1.098
_exptl_crystal_description               ?
_exptl_crystal_size_max                  0.287
_exptl_crystal_size_mid                  0.2
_exptl_crystal_size_min                  0.041
_exptl_crystal_size_rad                  ?
_exptl_crystal_colour                    ?
_exptl_absorpt_correction_type           'gaussian'
_exptl_absorpt_process_details
;
CrysAlisPro 1.171.40.53 (Rigaku Oxford Diffraction, 2019)
Numerical absorption correction based on gaussian integration over
			a multifaceted crystal model
Empirical absorption correction using spherical harmonics,
 implemented in SCALE3 ABSPACK scaling algorithm.
;
_exptl_absorpt_correction_T_min          0.052
_exptl_absorpt_correction_T_max          1
loop_
 _exptl_crystal_face_index_h
 _exptl_crystal_face_index_k
 _exptl_crystal_face_index_l
 _exptl_crystal_face_perp_dist
 ? ? ? ?

#=======================================================================

# 7. EXPERIMENTAL DATA

_exptl_special_details                   ?

_diffrn_ambient_temperature              296.03
_diffrn_source                           'micro-focus sealed X-ray tube'
_diffrn_source_power                     ?
_diffrn_source_voltage                   ?
_diffrn_source_current                   ?
_diffrn_radiation_type                   'Mo K\a'
_diffrn_radiation_source                 'X-ray tube'
_diffrn_radiation_wavelength             0.71073
_diffrn_radiation_monochromator          'mirror'
_diffrn_measurement_device               'four-circle diffractometer'
_diffrn_measurement_device_type          'XtaLAB Synergy, Dualflex, HyPix'
_diffrn_detector                         'CCD plate'
_diffrn_detector_area_resol_mean         10.0000
_diffrn_measurement_method               '\w scans'
_diffrn_measurement_specimen_support     ?

_diffrn_reflns_number                    2706
_diffrn_reflns_theta_min                 4.28
_diffrn_reflns_theta_max                 65.23
_diffrn_reflns_theta_full                30.2
_diffrn_measured_fraction_theta_max      0.34
_diffrn_measured_fraction_theta_full     0.35
_diffrn_reflns_av_R_equivalents          0.0403
_diffrn_reflns_av_unetI/netI             0.0209
_diffrn_reflns_limit_h_min               -14
_diffrn_reflns_limit_h_max               14
_diffrn_reflns_limit_k_min               -14
_diffrn_reflns_limit_k_max               14
_diffrn_reflns_limit_l_min               -36
_diffrn_reflns_limit_l_max               33
_diffrn_reflns_reduction_process         ?

_diffrn_standards_number                 ?
_diffrn_standards_interval_count         ?
_diffrn_standards_interval_time          ?
_diffrn_standards_decay_%                ?
loop_
_diffrn_standard_refln_index_h
_diffrn_standard_refln_index_k
_diffrn_standard_refln_index_l
  ? ? ?

_diffrn_radiation_probe                  X-ray

#=======================================================================

# 8. REFINEMENT DATA

_refine_special_details
; ?
;

_reflns_number_total                     323
_reflns_number_gt                        145
_reflns_threshold_expression             'I>3\s(I)'

_refine_ls_structure_factor_coef         F
_refine_ls_R_factor_gt                   0.0237
_refine_ls_wR_factor_gt                  0.0400
_refine_ls_R_factor_all                  0.0514
_refine_ls_wR_factor_ref                 0.0438
_refine_ls_goodness_of_fit_ref           1.42
_refine_ls_goodness_of_fit_gt            2.06
_refine_ls_restrained_S_gt               ?
_refine_ls_restrained_S_all              ?
_refine_ls_number_reflns                 323
_refine_ls_number_parameters             27
_refine_ls_number_restraints             0
_refine_ls_number_constraints            4
_refine_ls_weighting_scheme              sigma
_refine_ls_weighting_details             'w=1/(\s^2^(F)+0.0001F^2^)'
_refine_ls_hydrogen_treatment            ?
_refine_ls_shift/su_max                  0.0075
_refine_ls_shift/su_mean                 0.0014
_refine_diff_density_max                 ?
_refine_diff_density_min                 ?
_refine_ls_extinction_method
 'B-C type 1 Gaussian isotropic (Becker & Coppens, 1974)'
_refine_ls_extinction_coef               410(80)
_refine_ls_abs_structure_details         ?
_refine_ls_abs_structure_Flack           ?
_refine_ls_abs_structure_Rogers          ?

loop_
 _atom_type_symbol
 _atom_type_scat_dispersion_real
 _atom_type_scat_dispersion_imag
 _atom_type_scat_source
 Li  -0.0003  0.0001
 'International Tables Vol C tables 4.2.6.8 and 6.1.1.1'
 Ni   0.3393  1.1124
 'International Tables Vol C tables 4.2.6.8 and 6.1.1.1'
 O    0.0106  0.0060
 'International Tables Vol C tables 4.2.6.8 and 6.1.1.1'

_computing_data_collection
 'CrysAlisPro 1.171.40.53 (Rigaku OD, 2019)'
_computing_cell_refinement
 'CrysAlisPro 1.171.40.53 (Rigaku OD, 2019)'
_computing_data_reduction
 'CrysAlisPro 1.171.40.53 (Rigaku OD, 2019)'
_computing_structure_solution            ?
_computing_structure_refinement          ?
_computing_molecular_graphics            ?
_computing_publication_material          ?

loop_
 _restr_distance_atom_site_label_1
 _restr_distance_site_symmetry_1
 _restr_distance_atom_site_label_2
 _restr_distance_site_symmetry_2
 _restr_distance_target
 _restr_distance_target_weight_param
 ? ? ? ? ? ?

loop_
 _restr_angle_atom_site_label_1
 _restr_angle_site_symmetry_1
 _restr_angle_atom_site_label_2
 _restr_angle_site_symmetry_2
 _restr_angle_atom_site_label_3
 _restr_angle_site_symmetry_3
 _restr_angle_target
 _restr_angle_target_weight_param
 ? ? ? ? ? ? ? ?

loop_
 _restr_torsion_atom_site_label_1
 _restr_torsion_site_symmetry_1
 _restr_torsion_atom_site_label_2
 _restr_torsion_site_symmetry_2
 _restr_torsion_atom_site_label_3
 _restr_torsion_site_symmetry_3
 _restr_torsion_atom_site_label_4
 _restr_torsion_site_symmetry_4
 _restr_torsion_angle_target
 _restr_torsion_weight_param
 ? ? ? ? ? ? ? ? ? ?

loop_
 _restr_equal_distance_atom_site_label_1
 _restr_equal_distance_site_symmetry_1
 _restr_equal_distance_atom_site_label_2
 _restr_equal_distance_site_symmetry_2
 _restr_equal_distance_class_class_id
 _restr_equal_distance_class_target_weight_param
 ? ? ? ? ? ?

loop_
 _restr_equal_angle_atom_site_label_1
 _restr_equal_angle_site_symmetry_1
 _restr_equal_angle_atom_site_label_2
 _restr_equal_angle_site_symmetry_2
 _restr_equal_angle_atom_site_label_3
 _restr_equal_angle_site_symmetry_3
 _restr_equal_angle_class_class_id
 _restr_equal_angle_class_target_weight_param
 ? ? ? ? ? ? ? ?

loop_
 _restr_equal_torsion_atom_site_label_1
 _restr_equal_torsion_site_symmetry_1
 _restr_equal_torsion_atom_site_label_2
 _restr_equal_torsion_site_symmetry_2
 _restr_equal_torsion_atom_site_label_3
 _restr_equal_torsion_site_symmetry_3
 _restr_equal_torsion_atom_site_label_4
 _restr_equal_torsion_site_symmetry_4
 _restr_equal_torsion_class_class_id
 _restr_equal_torsion_class_target_weight_param
 ? ? ? ? ? ? ? ? ? ?


#=======================================================================

# 9. ATOMIC COORDINATES AND DISPLACEMENT PARAMETERS

loop_
 _atom_site_label
 _atom_site_type_symbol
 _atom_site_fract_x
 _atom_site_fract_y
 _atom_site_fract_z
 _atom_site_adp_type
 _atom_site_U_iso_or_equiv
 _atom_site_site_symmetry_multiplicity
 _atom_site_occupancy
 _atom_site_calc_flag
 _atom_site_refinement_flags
 _atom_site_disorder_assembly
 _atom_site_disorder_group
  Ni2_1 Ni 0 0 0 Uani 0.00366(14) 3 0.80(3) d . . .
  Li1_1 Li 0 0 0 Uiso 0.000036(2) 3 0.04(3) d . . .
  Ni2_2 Ni 0.5 0 0 Uani 0.00481(12) 9 0.73(3) d . . .
  Li1_2 Li 0.5 0 0 Uiso 0.0000(3) 9 0.03(3) d . . .
  Ni1_1 Ni 0 0 0.5 Uani 0.00414(19) 3 0.64(2) d . . .
  Li2_1 Li 0 0 0.5 Uiso 0.000039(2) 3 0.02(2) d . . .
  Ni1_2 Ni 0.5 0 0.5 Uani 0.00489(12) 9 0.74(3) d . . .
  Li2_2 Li 0.5 0 0.5 Uiso 0.0000(3) 9 0.03(3) d . . .
  O1_1 O 0 0 0.25008(7) Uani 0.0115(10) 6 1 d . . .
  O1_2 O 0.49853(7) 0.50147(7) 0.25068(4) Uani 0.0120(7) 18 1 d . . .

loop_
 _atom_site_aniso_label
 _atom_site_aniso_type_symbol
 _atom_site_aniso_U_11
 _atom_site_aniso_U_22
 _atom_site_aniso_U_33
 _atom_site_aniso_U_12
 _atom_site_aniso_U_13
 _atom_site_aniso_U_23
 Ni2_1 Ni 0.00361(18) 0.00361(18) 0.0038(2) 0.00181(9) 0 0
 Ni2_2 Ni 0.00476(14) 0.00470(17) 0.00496(16) 0.00235(9) -0.00003(6) -0.00006(12)
 Ni1_1 Ni 0.0039(2) 0.0039(2) 0.0046(3) 0.00196(12) 0 0
 Ni1_2 Ni 0.00476(14) 0.00473(17) 0.00518(16) 0.00236(9) -0.00002(6) -0.00004(12)
 O1_1 O 0.0106(12) 0.0106(12) 0.0132(19) 0.0053(6) 0 0
 O1_2 O 0.0118(8) 0.0118(8) 0.0115(9) 0.0054(8) -0.0002(3) 0.0002(3)

loop_
 _jana_atom_site_ADP_C_label
 _jana_atom_site_ADP_C_type_symbol
 _jana_atom_site_ADP_C_111
 _jana_atom_site_ADP_C_112
 _jana_atom_site_ADP_C_113
 _jana_atom_site_ADP_C_122
 _jana_atom_site_ADP_C_123
 _jana_atom_site_ADP_C_133
 _jana_atom_site_ADP_C_222
 _jana_atom_site_ADP_C_223
 _jana_atom_site_ADP_C_233
 _jana_atom_site_ADP_C_333
 ? ? ? ? ? ? ? ? ? ? ? ?

loop_
 _jana_atom_site_ADP_D_label
 _jana_atom_site_ADP_D_type_symbol
 _jana_atom_site_ADP_D_1111
 _jana_atom_site_ADP_D_1112
 _jana_atom_site_ADP_D_1113
 _jana_atom_site_ADP_D_1122
 _jana_atom_site_ADP_D_1123
 _jana_atom_site_ADP_D_1133
 _jana_atom_site_ADP_D_1222
 _jana_atom_site_ADP_D_1223
 _jana_atom_site_ADP_D_1233
 _jana_atom_site_ADP_D_1333
 _jana_atom_site_ADP_D_2222
 _jana_atom_site_ADP_D_2223
 _jana_atom_site_ADP_D_2233
 _jana_atom_site_ADP_D_2333
 _jana_atom_site_ADP_D_3333
 ? ? ? ? ? ? ? ? ? ? ? ? ? ? ? ? ?

loop_
 _jana_atom_site_ADP_E_label
 _jana_atom_site_ADP_E_type_symbol
 _jana_atom_site_ADP_E_11111
 _jana_atom_site_ADP_E_11112
 _jana_atom_site_ADP_E_11113
 _jana_atom_site_ADP_E_11122
 _jana_atom_site_ADP_E_11123
 _jana_atom_site_ADP_E_11133
 _jana_atom_site_ADP_E_11222
 _jana_atom_site_ADP_E_11223
 _jana_atom_site_ADP_E_11233
 _jana_atom_site_ADP_E_11333
 _jana_atom_site_ADP_E_12222
 _jana_atom_site_ADP_E_12223
 _jana_atom_site_ADP_E_12233
 _jana_atom_site_ADP_E_12333
 _jana_atom_site_ADP_E_13333
 _jana_atom_site_ADP_E_22222
 _jana_atom_site_ADP_E_22223
 _jana_atom_site_ADP_E_22233
 _jana_atom_site_ADP_E_22333
 _jana_atom_site_ADP_E_23333
 _jana_atom_site_ADP_E_33333
 ? ? ? ? ? ? ? ? ? ? ? ? ? ? ? ? ? ? ? ? ? ? ?

loop_
 _jana_atom_site_ADP_F_label
 _jana_atom_site_ADP_F_type_symbol
 _jana_atom_site_ADP_F_111111
 _jana_atom_site_ADP_F_111112
 _jana_atom_site_ADP_F_111113
 _jana_atom_site_ADP_F_111122
 _jana_atom_site_ADP_F_111123
 _jana_atom_site_ADP_F_111133
 _jana_atom_site_ADP_F_111222
 _jana_atom_site_ADP_F_111223
 _jana_atom_site_ADP_F_111233
 _jana_atom_site_ADP_F_111333
 _jana_atom_site_ADP_F_112222
 _jana_atom_site_ADP_F_112223
 _jana_atom_site_ADP_F_112233
 _jana_atom_site_ADP_F_112333
 _jana_atom_site_ADP_F_113333
 _jana_atom_site_ADP_F_122222
 _jana_atom_site_ADP_F_122223
 _jana_atom_site_ADP_F_122233
 _jana_atom_site_ADP_F_122333
 _jana_atom_site_ADP_F_123333
 _jana_atom_site_ADP_F_133333
 _jana_atom_site_ADP_F_222222
 _jana_atom_site_ADP_F_222223
 _jana_atom_site_ADP_F_222233
 _jana_atom_site_ADP_F_222333
 _jana_atom_site_ADP_F_223333
 _jana_atom_site_ADP_F_233333
 _jana_atom_site_ADP_F_333333
 ? ? ? ? ? ? ? ? ? ? ? ? ? ? ? ? ? ? ? ? ? ? ? ? ? ? ? ? ? ?


#=======================================================================

# 10. MOLECULAR GEOMETRY


loop_
 _geom_bond_atom_site_label_1
 _geom_bond_atom_site_label_2
 _geom_bond_site_symmetry_1
 _geom_bond_site_symmetry_2
 _geom_bond_distance
 _geom_bond_publ_flag
  Ni2_1 O1_2 . 25_444 2.0661(5) ?
  Ni2_1 O1_2 . 26_544 2.0661(5) ?
  Ni2_1 O1_2 . 27_554 2.0661(5) ?
  Ni2_1 O1_2 . 16_445 2.0661(5) ?
  Ni2_1 O1_2 . 17_455 2.0661(5) ?
  Ni2_1 O1_2 . 18_555 2.0661(5) ?
  Ni2_2 O1_1 . 25_544 2.0588(6) ?
  Ni2_2 O1_1 . 16_555 2.0588(6) ?
  Ni2_2 O1_2 . 25_544 2.0478(4) ?
  Ni2_2 O1_2 . 27_554 2.0478(6) ?
  Ni2_2 O1_2 . 16_445 2.0478(4) ?
  Ni2_2 O1_2 . 17_555 2.0478(6) ?
  Ni1_1 O1_2 . 13_445 2.0531(5) ?
  Ni1_1 O1_2 . 14_555 2.0531(5) ?
  Ni1_1 O1_2 . 15_455 2.0531(5) ?
  Ni1_1 O1_2 . 28_445 2.0531(5) ?
  Ni1_1 O1_2 . 29_555 2.0531(5) ?
  Ni1_1 O1_2 . 30_545 2.0531(5) ?
  Ni1_2 O1_1 . 13_555 2.0601(6) ?
  Ni1_2 O1_1 . 28_545 2.0601(6) ?
  Ni1_2 O1_2 . 13_445 2.0712(4) ?
  Ni1_2 O1_2 . 15_555 2.0712(6) ?
  Ni1_2 O1_2 . 28_545 2.0712(4) ?
  Ni1_2 O1_2 . 29_555 2.0712(6) ?

loop_
 _geom_angle_atom_site_label_1
 _geom_angle_atom_site_label_2
 _geom_angle_atom_site_label_3
 _geom_angle_site_symmetry_1
 _geom_angle_site_symmetry_2
 _geom_angle_site_symmetry_3
 _geom_angle
 _geom_angle_publ_flag
  O1_2 Ni2_1 O1_2 25_444 . 26_544 90.64(2) ?
  O1_2 Ni2_1 O1_2 25_444 . 27_554 90.64(2) ?
  O1_2 Ni2_1 O1_2 25_444 . 16_445 180.0(5) ?
  O1_2 Ni2_1 O1_2 25_444 . 17_455 89.36(2) ?
  O1_2 Ni2_1 O1_2 25_444 . 18_555 89.36(2) ?
  O1_2 Ni2_1 O1_2 26_544 . 27_554 90.641(17) ?
  O1_2 Ni2_1 O1_2 26_544 . 16_445 89.36(2) ?
  O1_2 Ni2_1 O1_2 26_544 . 17_455 89.359(17) ?
  O1_2 Ni2_1 O1_2 26_544 . 18_555 180.0(5) ?
  O1_2 Ni2_1 O1_2 27_554 . 16_445 89.36(2) ?
  O1_2 Ni2_1 O1_2 27_554 . 17_455 180.0(5) ?
  O1_2 Ni2_1 O1_2 27_554 . 18_555 89.359(17) ?
  O1_2 Ni2_1 O1_2 16_445 . 17_455 90.64(2) ?
  O1_2 Ni2_1 O1_2 16_445 . 18_555 90.64(2) ?
  O1_2 Ni2_1 O1_2 17_455 . 18_555 90.641(17) ?
  O1_1 Ni2_2 O1_1 25_544 . 16_555 180.0(5) ?
  O1_1 Ni2_2 O1_2 25_544 . 25_544 90.34(2) ?
  O1_1 Ni2_2 O1_2 25_544 . 27_554 90.34(2) ?
  O1_1 Ni2_2 O1_2 25_544 . 16_445 89.66(2) ?
  O1_1 Ni2_2 O1_2 25_544 . 17_555 89.66(2) ?
  O1_1 Ni2_2 O1_2 16_555 . 25_544 89.66(2) ?
  O1_1 Ni2_2 O1_2 16_555 . 27_554 89.66(2) ?
  O1_1 Ni2_2 O1_2 16_555 . 16_445 90.34(2) ?
  O1_1 Ni2_2 O1_2 16_555 . 17_555 90.34(2) ?
  O1_2 Ni2_2 O1_2 25_544 . 27_554 89.63(2) ?
  O1_2 Ni2_2 O1_2 25_544 . 16_445 180.0(5) ?
  O1_2 Ni2_2 O1_2 25_544 . 17_555 90.37(2) ?
  O1_2 Ni2_2 O1_2 27_554 . 16_445 90.37(2) ?
  O1_2 Ni2_2 O1_2 27_554 . 17_555 180.0(5) ?
  O1_2 Ni2_2 O1_2 16_445 . 17_555 89.63(2) ?
  O1_2 Ni1_1 O1_2 13_445 . 14_555 89.34(2) ?
  O1_2 Ni1_1 O1_2 13_445 . 15_455 89.34(2) ?
  O1_2 Ni1_1 O1_2 13_445 . 28_445 180.0(5) ?
  O1_2 Ni1_1 O1_2 13_445 . 29_555 90.66(2) ?
  O1_2 Ni1_1 O1_2 13_445 . 30_545 90.66(2) ?
  O1_2 Ni1_1 O1_2 14_555 . 15_455 89.338(17) ?
  O1_2 Ni1_1 O1_2 14_555 . 28_445 90.66(2) ?
  O1_2 Ni1_1 O1_2 14_555 . 29_555 90.662(17) ?
  O1_2 Ni1_1 O1_2 14_555 . 30_545 180.0(5) ?
  O1_2 Ni1_1 O1_2 15_455 . 28_445 90.66(2) ?
  O1_2 Ni1_1 O1_2 15_455 . 29_555 180.0(5) ?
  O1_2 Ni1_1 O1_2 15_455 . 30_545 90.662(17) ?
  O1_2 Ni1_1 O1_2 28_445 . 29_555 89.34(2) ?
  O1_2 Ni1_1 O1_2 28_445 . 30_545 89.34(2) ?
  O1_2 Ni1_1 O1_2 29_555 . 30_545 89.338(17) ?
  O1_1 Ni1_2 O1_1 13_555 . 28_545 180.0(5) ?
  O1_1 Ni1_2 O1_2 13_555 . 13_445 89.65(2) ?
  O1_1 Ni1_2 O1_2 13_555 . 15_555 89.65(2) ?
  O1_1 Ni1_2 O1_2 13_555 . 28_545 90.35(2) ?
  O1_1 Ni1_2 O1_2 13_555 . 29_555 90.35(2) ?
  O1_1 Ni1_2 O1_2 28_545 . 13_445 90.35(2) ?
  O1_1 Ni1_2 O1_2 28_545 . 15_555 90.35(2) ?
  O1_1 Ni1_2 O1_2 28_545 . 28_545 89.65(2) ?
  O1_1 Ni1_2 O1_2 28_545 . 29_555 89.65(2) ?
  O1_2 Ni1_2 O1_2 13_445 . 15_555 90.35(2) ?
  O1_2 Ni1_2 O1_2 13_445 . 28_545 180.0(5) ?
  O1_2 Ni1_2 O1_2 13_445 . 29_555 89.65(2) ?
  O1_2 Ni1_2 O1_2 15_555 . 28_545 89.65(2) ?
  O1_2 Ni1_2 O1_2 15_555 . 29_555 180.0(5) ?
  O1_2 Ni1_2 O1_2 28_545 . 29_555 90.35(2) ?
  Ni2_2 O1_1 Ni2_2 13_455 . 14_445 90.03(3) ?
  Ni2_2 O1_1 Ni2_2 13_455 . 15_555 90.03(3) ?
  Ni2_2 O1_1 Ni1_2 13_455 . 25_444 180.0(5) ?
  Ni2_2 O1_1 Ni1_2 13_455 . 26_544 90.01 ?
  Ni2_2 O1_1 Ni1_2 13_455 . 27_554 90.01 ?
  Ni2_2 O1_1 Ni2_2 14_445 . 15_555 90.03(3) ?
  Ni2_2 O1_1 Ni1_2 14_445 . 25_444 90.01 ?
  Ni2_2 O1_1 Ni1_2 14_445 . 26_544 180.0(5) ?
  Ni2_2 O1_1 Ni1_2 14_445 . 27_554 90.01 ?
  Ni2_2 O1_1 Ni1_2 15_555 . 25_444 90.01 ?
  Ni2_2 O1_1 Ni1_2 15_555 . 26_544 90.01 ?
  Ni2_2 O1_1 Ni1_2 15_555 . 27_554 180.0(5) ?
  Ni1_2 O1_1 Ni1_2 25_444 . 26_544 89.96(3) ?
  Ni1_2 O1_1 Ni1_2 25_444 . 27_554 89.96(3) ?
  Ni1_2 O1_1 Ni1_2 26_544 . 27_554 89.96(3) ?
  Ni2_1 O1_2 Ni2_2 13_555 . 13_455 90.13(2) ?
  Ni2_1 O1_2 Ni2_2 13_555 . 14_555 90.13(2) ?
  Ni2_1 O1_2 Ni1_1 13_555 . 25_554 179.08(3) ?
  Ni2_1 O1_2 Ni1_2 13_555 . 25_554 89.500(18) ?
  Ni2_1 O1_2 Ni1_2 13_555 . 26_544 89.500(18) ?
  Ni2_2 O1_2 Ni2_2 13_455 . 14_555 90.65(2) ?
  Ni2_2 O1_2 Ni1_1 13_455 . 25_554 90.514(18) ?
  Ni2_2 O1_2 Ni1_2 13_455 . 25_554 179.25(2) ?
  Ni2_2 O1_2 Ni1_2 13_455 . 26_544 90.002(11) ?
  Ni2_2 O1_2 Ni1_1 14_555 . 25_554 90.514(18) ?
  Ni2_2 O1_2 Ni1_2 14_555 . 25_554 90.002(11) ?
  Ni2_2 O1_2 Ni1_2 14_555 . 26_544 179.25(2) ?
  Ni1_1 O1_2 Ni1_2 25_554 . 25_554 89.84(2) ?
  Ni1_1 O1_2 Ni1_2 25_554 . 26_544 89.84(2) ?
  Ni1_2 O1_2 Ni1_2 25_554 . 26_544 89.35(2) ?

loop_
 _geom_torsion_atom_site_label_1
 _geom_torsion_atom_site_label_2
 _geom_torsion_atom_site_label_3
 _geom_torsion_atom_site_label_4
 _geom_torsion_site_symmetry_1
 _geom_torsion_site_symmetry_2
 _geom_torsion_site_symmetry_3
 _geom_torsion_site_symmetry_4
 _geom_torsion
 _geom_torsion_publ_flag
 ? ? ? ? ? ? ? ? ? ?

loop_
 _geom_hbond_atom_site_label_D
 _geom_hbond_atom_site_label_H
 _geom_hbond_atom_site_label_A
 _geom_hbond_site_symmetry_D
 _geom_hbond_site_symmetry_H
 _geom_hbond_site_symmetry_A
 _geom_hbond_distance_DH
 _geom_hbond_distance_HA
 _geom_hbond_distance_DA
 _geom_hbond_angle_DHA
 _geom_hbond_publ_flag
 ? ? ? ? ? ? ? ? ? ? ?


#=======================================================================

# 11. STRUCTURE-FACTOR LIST

loop_
 _refln_index_h
 _refln_index_k
 _refln_index_l
 _refln_F_squared_calc
 _refln_F_squared_meas
 _refln_F_squared_sigma
 _refln_observed_status
  -1   2   0      1.97     -0.18      0.21 <
   0   3   0      0.85      0.67      0.52 <
  -2   4   0 141084.00 144552.00   2051.92 o
  -1   5   0      0.06     -0.15      0.51 <
  -3   6   0      0.64     -1.10      1.04 <
   0   6   0  44620.40  45918.50    717.34 o
  -2   7   0      0.38     -0.21      1.06 <
  -4   8   0  30844.00  28860.40    711.66 o
  -1   8   0      2.30     -1.70      1.42 <
  -3   9   0      1.77     -0.37      1.16 <
   0   9   0      1.68     -1.42      3.28 <
  -5  10   0      3.60     -0.07      2.74 <
  -2  10   0  14363.50  15341.60    189.16 o
  -4  11   0      2.27     -4.34      2.91 <
  -1  11   0      3.94      0.07      2.58 <
  -6  12   0   9888.81   9840.26    339.98 o
  -3  12   0      4.71      0.89      2.49 <
   0  12   0   6112.57   6231.79    158.92 o
  -5  13   0      3.64     -3.97      2.13 <
  -2  13   0      3.36      3.48      2.22 <
  -7  14   0      5.23      2.39      2.86 <
  -4  14   0   5264.60   5191.03    110.73 o
   0   0   3    168.35    190.55      6.53 o
  -1   2   3    107.47    112.32      1.71 o
  -3   3   3    118.53    123.46      3.08 o
   0   3   3     38.38     42.08      1.48 o
  -2   4   3     64.33     54.16      1.41 o
  -4   5   3     25.58     26.58      1.19 o
  -1   5   3     60.04     56.40      1.70 o
  -6   6   3     23.86     23.18      2.00 o
  -3   6   3     32.47     30.01      1.92 o
   0   6   3     24.44     27.19      1.99 o
  -5   7   3     41.61     39.73      2.47 o
  -2   7   3      9.54      7.10      1.47 o
  -7   8   3     10.65     11.98      1.73 o
  -4   8   3     17.68     17.85      2.15 o
  -1   8   3     19.88     23.59      1.79 o
  -9   9   3     20.89     27.06      4.02 o
  -6   9   3      6.64      4.50      1.40 o
  -3   9   3     22.92     24.42      1.92 o
   0   9   3      3.77      1.09      3.36 <
  -8  10   3      9.36      6.92      2.21 o
  -5  10   3     11.05     15.45      2.26 o
  -2  10   3      9.87      4.61      2.97 <
 -10  11   3      4.61      2.36      2.31 <
  -7  11   3     17.16     22.16      2.88 o
  -4  11   3      3.64      0.21      2.61 <
  -1  11   3     10.83     11.51      2.98 o
 -12  12   3      5.01      4.25      3.03 <
  -9  12   3      5.59      5.49      2.15 <
  -6  12   3      7.32      3.73      3.69 <
  -3  12   3      8.32      4.04      3.18 <
   0  12   3      5.49     18.21      4.96 o
 -11  13   3      9.84      3.12      2.12 <
  -8  13   3      3.35     -0.76      2.24 <
  -5  13   3     10.38      5.46      3.14 <
  -2  13   3      2.57      0.76      1.79 <
 -10  14   3      4.59      3.12      2.60 <
  -7  14   3      5.25      4.70      2.73 <
  -4  14   3      4.89     -1.36      2.18 <
   0   0   6  66975.80  68007.40   2204.28 o
  -1   2   6      1.41     -0.25      0.33 <
  -3   3   6      0.11      0.04      0.51 <
   0   3   6      0.38      1.07      0.69 <
  -2   4   6  41087.70  40329.90    467.66 o
  -4   5   6      0.11     -0.04      0.57 <
  -1   5   6      0.03     -0.48      0.52 <
  -6   6   6  18034.70  17688.50    337.15 o
  -3   6   6      0.18      0.94      1.09 <
   0   6   6  18036.40  17970.50    346.95 o
  -5   7   6      0.51      0.04      1.06 <
  -2   7   6      0.27     -0.64      1.22 <
  -7   8   6      0.03     -0.15      0.98 <
  -4   8   6  13351.30  12430.90    234.27 o
  -1   8   6      0.06     -0.33      1.10 <
  -9   9   6      1.89     -0.72      3.12 <
  -6   9   6      0.39     -1.04      1.43 <
  -3   9   6      0.54     -0.16      1.43 <
   0   9   6      1.55     -0.81      4.33 <
  -8  10   6   7204.88   7132.17    103.58 o
  -5  10   6      0.07      0.69      1.69 <
  -2  10   6   7206.46   8146.65    100.36 o
 -10  11   6      0.82     -0.81      2.30 <
  -7  11   6      1.83      0.15      1.86 <
  -4  11   6      1.57      0.42      2.49 <
  -1  11   6      0.89      2.80      2.82 <
 -12  12   6   3729.64   3606.42    101.98 o
  -9  12   6      0.52     -1.07      1.94 <
  -6  12   6   5399.06   5807.99     81.43 o
  -3  12   6      0.54     -2.12      2.39 <
   0  12   6   3731.09   3857.28     39.43 o
 -11  13   6      3.15     -3.30      2.00 <
  -8  13   6      1.78     -0.91      2.12 <
  -5  13   6      1.88     -2.55      2.65 <
  -2  13   6      3.03     -1.86      1.89 <
 -10  14   6   3318.07   2983.71     81.73 o
  -7  14   6      0.80     -4.61      2.55 <
  -4  14   6   3318.96   3362.75     77.53 o
   0   0   9     31.92     30.05      2.45 o
  -1   2   9     76.29     64.95      2.03 o
  -3   3   9     35.61     36.92      1.90 o
   0   3   9     82.17     93.08      3.02 o
  -2   4   9     21.78     24.51      1.07 o
  -4   5   9     48.13     38.87      1.76 o
  -1   5   9     23.35     21.70      1.50 o
  -6   6   9     11.83     13.48      1.49 o
  -3   6   9     28.16     22.75      2.06 o
   0   6   9     11.50     10.65      1.46 o
  -5   7   9      9.94      7.92      1.33 o
  -2   7   9     36.85     44.00      2.70 o
  -7   8   9     18.70     19.57      1.94 o
  -4   8   9      9.40     10.05      1.25 o
  -1   8   9     10.54     11.96      2.09 o
  -9   9   9      4.33      1.63      3.51 <
  -6   9   9     21.70     21.49      2.49 o
  -3   9   9      7.03      9.19      1.89 o
   0   9   9     20.22     24.42      4.92 o
  -8  10   9      6.39      9.84      1.98 o
  -5  10   9     10.78     14.15      2.58 o
  -2  10   9      6.03      7.96      2.61 o
 -10  11   9     10.54      9.74      2.28 o
  -7  11   9      4.10      1.10      2.03 <
  -4  11   9     16.71     19.02      2.95 o
  -1  11   9      4.77      1.77      3.04 <
 -12  12   9      4.26      0.43      3.57 <
  -9  12   9      8.10      5.28      2.00 <
  -6  12   9      5.16      3.79      2.00 <
  -3  12   9      5.57      7.37      2.36 o
   0  12   9      3.89      2.79      2.45 <
 -11  13   9      2.79      1.37      2.33 <
  -8  13   9     10.14      4.46      2.57 <
  -5  13   9      3.55     -1.16      2.40 <
  -2  13   9      9.65      7.61      2.08 o
  -7  14   9      5.10      1.67      2.39 <
  -4  14   9      3.66     -0.31      2.30 <
   0   0  12  96961.90  90518.20   2474.49 o
  -1   2  12      0.14     -0.88      0.58 <
  -3   3  12      0.23      0.27      0.87 <
   0   3  12      0.05      0.58      0.94 <
  -2   4  12  55307.60  55911.60    628.58 o
  -4   5  12      0.62      0.39      0.69 <
  -1   5  12      0.06     -0.69      0.81 <
  -6   6  12  26177.20  24452.90    453.49 o
  -3   6  12      0.79      1.86      0.91 <
   0   6  12  26174.00  26204.60    488.38 o
  -5   7  12      0.16     -1.12      0.76 <
  -2   7  12      1.43     -0.15      1.06 <
  -7   8  12      2.72     -0.98      1.60 <
  -4   8  12  19951.20  19991.60    256.40 o
  -1   8  12      1.79     -0.57      2.09 <
  -9   9  12      1.00      5.23      3.52 <
  -6   9  12      2.74     -3.15      1.92 <
  -3   9  12      1.15     -1.33      1.70 <
   0   9  12      2.98     -4.94      3.62 <
  -8  10  12  10702.30  10278.40    160.63 o
  -5  10  12      3.31     -0.95      1.80 <
  -2  10  12  10699.10  11175.20    148.17 o
 -10  11  12      4.41     -0.48      1.91 <
  -7  11  12      1.50     -1.43      2.34 <
  -4  11  12      3.46     -1.51      2.09 <
  -1  11  12      3.08     -0.52      2.48 <
 -12  12  12   4849.44   4696.64    222.35 o
  -9  12  12      4.64     -2.51      1.52 <
  -6  12  12   7645.80   7785.79    109.22 o
  -3  12  12      3.97     -2.51      2.01 <
   0  12  12   4846.78   4792.05    160.13 o
 -11  13  12      2.48      1.58      2.09 <
  -8  13  12      4.41      0.91      1.58 <
  -5  13  12      2.75     -1.15      1.95 <
  -2  13  12      4.33     -4.19      2.76 <
  -7  14  12      4.71     -0.28      2.58 <
   0   0  15     63.01     77.65      8.68 o
  -1   2  15     26.00     24.06      1.69 o
  -3   3  15     30.74     22.64      2.03 o
   0   3  15     14.32     14.42      2.12 o
  -2   4  15     41.20     51.46      2.10 o
  -4   5  15     11.19      8.13      1.04 o
  -1   5  15     22.36     23.01      1.71 o
  -6   6  15     22.80     23.57      1.77 o
  -3   6  15     14.49     15.05      1.48 o
   0   6  15     23.16     21.70      2.24 o
  -5   7  15     20.04     20.52      1.91 o
  -2   7  15      5.66      6.65      1.79 o
  -7   8  15      7.04      9.16      2.09 o
  -4   8  15     18.49     24.45      3.29 o
  -1   8  15     11.91     14.87      2.43 o
  -9   9  15     12.97      9.96      3.94 <
  -6   9  15      4.84      2.67      2.19 <
  -3   9  15     13.65     15.14      2.41 o
   0   9  15      3.22     -1.40      3.88 <
  -8  10  15     10.93      6.44      2.67 <
  -5  10  15      7.71      8.68      2.10 o
  -2  10  15     11.32      6.95      2.26 o
 -10  11  15      3.93      3.13      2.00 <
  -7  11  15     11.10      7.89      2.21 o
  -4  11  15      3.21      1.66      1.82 <
  -1  11  15      7.68      8.58      2.77 o
  -9  12  15      4.58      3.95      1.45 <
  -6  12  15      8.45     11.34      2.05 o
  -3  12  15      6.24      6.23      1.77 o
  -8  13  15      3.04      2.00      1.57 <
  -5  13  15      7.29     10.40      2.07 o
   0   0  18  17664.80  17132.20    568.84 o
  -1   2  18      0.67     -1.15      1.22 <
  -3   3  18      1.26     -1.16      1.63 <
   0   3  18      0.73     -0.04      1.55 <
  -2   4  18  13079.50  13048.00    146.89 o
  -4   5  18      0.72      0.21      0.91 <
  -1   5  18      1.12      0.10      0.92 <
  -6   6  18   8381.57   7969.38    147.76 o
  -3   6  18      0.65      1.52      1.30 <
   0   6  18   8383.61   8305.78    177.01 o
  -5   7  18      2.18     -1.13      1.51 <
  -2   7  18      1.37     -3.34      1.92 <
  -7   8  18      0.90      1.28      1.98 <
  -4   8  18   7062.90   7030.79    110.69 o
  -1   8  18      1.10      0.07      2.22 <
  -9   9  18      3.16     -0.94      3.71 <
  -6   9  18      1.44      2.13      2.01 <
  -3   9  18      1.92      1.07      2.04 <
   0   9  18      2.49      7.83      4.22 <
  -8  10  18   4655.73   4384.04     71.93 o
  -5  10  18      0.95      3.03      2.70 <
  -2  10  18   4658.21   4895.71     74.97 o
 -10  11  18      1.80     -2.10      1.58 <
  -7  11  18      2.98     -0.73      2.01 <
  -4  11  18      2.51     -2.85      1.76 <
  -1  11  18      1.92     -0.67      1.89 <
  -9  12  18      1.47     -1.15      1.55 <
  -6  12  18   3659.42   3653.91     58.94 o
  -3  12  18      1.50     -2.00      1.68 <
   0   0  21      7.64      3.33      3.09 <
  -1   2  21     20.67     23.46      1.90 o
  -3   3  21     13.79     14.47      2.18 o
   0   3  21     24.09     34.87      2.68 o
  -2   4  21      6.71      5.04      1.23 o
  -4   5  21     19.19     18.99      2.21 o
  -1   5  21     11.38     15.88      2.30 o
  -6   6  21      5.71      6.82      1.95 o
  -3   6  21     13.49     22.70      2.35 o
   0   6  21      5.59      4.30      2.46 <
  -5   7  21      7.08      8.08      2.00 o
  -2   7  21     18.20     17.30      3.00 o
  -7   8  21     11.24     11.22      2.03 o
  -4   8  21      5.30      5.92      2.09 <
  -1   8  21      7.42      4.98      2.46 <
  -9   9  21      4.23      5.29      2.58 <
  -6   9  21     12.82     12.05      2.60 o
  -3   9  21      5.75      3.46      2.43 <
   0   9  21     12.32      7.52      4.34 <
  -8  10  21      4.61      4.30      2.12 <
  -5  10  21      7.50      5.86      2.07 <
  -2  10  21      4.43      1.16      2.37 <
 -10  11  21      7.12     -1.42      1.94 <
  -7  11  21      3.97      6.20      1.88 o
  -4  11  21     10.52      4.47      1.96 <
  -1  11  21      4.06      1.89      2.21 <
  -6  12  21      4.04     -1.66      1.91 <
   0   0  24  17260.30  20122.90    930.58 o
  -1   2  24      0.45     -1.58      2.33 <
  -3   3  24      0.20     -1.61      2.61 <
   0   3  24      1.10     -2.79      2.42 <
  -2   4  24  13884.90  13473.10    231.68 o
  -4   5  24      1.64      0.03      1.79 <
  -1   5  24      0.58     -1.70      1.64 <
  -6   6  24   9554.43   9538.59    182.75 o
  -3   6  24      1.43      0.21      1.55 <
   0   6  24   9552.53   9848.63    201.22 o
  -5   7  24      0.57      0.63      1.64 <
  -2   7  24      2.63      0.31      1.85 <
  -7   8  24      3.01     -0.63      1.52 <
  -4   8  24   8075.35   8272.53    126.03 o
  -1   8  24      1.90     -1.76      2.07 <
  -9   9  24      1.24     -2.34      2.89 <
  -6   9  24      3.41      0.66      1.79 <
  -3   9  24      1.37     -0.18      1.91 <
   0   9  24      3.90     -2.43      3.83 <
  -8  10  24   5082.35   4792.88     79.28 o
  -5  10  24      3.04     -1.22      1.57 <
  -2  10  24   5080.07   5164.61     91.68 o
  -7  11  24      1.58     -1.31      1.37 <
  -4  11  24      4.09     -0.67      1.57 <
   0   0  27     25.99     10.74      8.76 <
  -1   2  27      8.08     10.83      3.04 o
  -3   3  27      9.55     10.43      3.65 <
   0   3  27      5.91      5.23      2.54 <
  -2   4  27     21.65     19.00      2.99 o
  -4   5  27      5.52      2.48      1.78 <
  -1   5  27      8.46      6.46      1.73 o
  -6   6  27     15.55     15.15      3.03 o
  -3   6  27      6.63      6.56      2.21 <
   0   6  27     15.68      6.10      2.11 <
  -5   7  27      8.36      9.59      2.04 o
  -2   7  27      3.99      3.40      1.80 <
  -7   8  27      4.55      3.97      1.95 <
  -4   8  27     13.44      4.56      1.56 <
  -1   8  27      6.14      6.22      1.94 o
  -6   9  27      3.71      2.65      1.22 <
  -3   9  27      6.62      6.09      1.82 o
  -5  10  27      4.70      4.79      2.58 <
   0   0  30   5084.16   6616.25    211.98 o
  -1   2  30      2.92     -1.39      2.30 <
  -3   3  30      3.33     -6.14      5.59 <
   0   3  30      2.88     -5.43      3.49 <
  -2   4  30   4474.20   4697.48     76.02 o
  -4   5  30      2.78      0.55      1.86 <
  -1   5  30      3.11     -1.24      1.52 <
  -6   6  30   3517.93   3507.15    117.85 o
  -3   6  30      2.68     -0.39      1.69 <
   0   6  30   3518.87   3631.63     84.31 o
  -5   7  30      3.61      0.85      1.61 <
  -2   7  30      3.15      3.97      1.83 <
  -4   8  30   3131.35   2630.72     69.11 o
   0   0  33      5.40      4.68      4.03 <
  -1   2  33      8.53      5.68      1.67 o
  -3   3  33      6.84      2.97      3.12 <
   0   3  33      9.44      9.25      2.15 o
  -2   4  33      5.22     -0.49      1.49 <
  -4   5  33      8.21     12.14      2.34 o
  -1   5  33      6.11      4.80      1.63 <
  -3   6  33      6.62      7.64      2.03 o
   0   0  36   4523.03   4585.56    214.43 o
  -1   2  36      1.77      0.30      1.52 <

loop_
 _twin_refln_datum_id
 _twin_refln_individual_id
 _twin_refln_index_h
 _twin_refln_index_k
 _twin_refln_index_l
 _twin_refln_F_squared_calc
 _twin_refln_F_squared_meas
 _twin_refln_F_squared_sigma
 _twin_refln_include_status
 ? ? ? ? ? ? ? ? ?
